# Supplementary material for: Placebo-Related Adverse Events in Rheumatoid Arthritis
Source: Biomolecules. 2022 Feb 14;12(2):303. doi: 10.3390/biom12020303 (PMC8869088; doi:10.3390/biom12020303)
Supplement: Supplementary file 1 [file biomolecules-12-00303-s001.zip]

Archive with 1 entries (1 files):
- biomolecules-1571528-supplementary.xlsx
